# Supplementary material for: Performance Improvement of Dual-Pulse Heterodyne Distributed Acoustic Sensor for Sound Detection
Source: Sensors (Basel). 2020 Feb 13;20(4):999. doi: 10.3390/s20040999 (PMC7070860; doi:10.3390/s20040999)
Supplement: Supplementary file 1 [file sensors-20-00999-s001.zip]

Archive with 5 entries (4 files):
- supplementary materials/
- supplementary materials/retrievedSound2.wav
- __MACOSX/supplementary materials/._retrievedSound2.wav
- supplementary materials/retrievedSound1.wav
- __MACOSX/supplementary materials/._retrievedSound1.wav
